# Supplementary material for: Unraveling Nitrogen Fixing Potential of Endophytic Diazotrophs of Different Saccharum Species for Sustainable Sugarcane Growth
Source: Int J Mol Sci. 2022 Jun 2;23(11):6242. doi: 10.3390/ijms23116242 (PMC9181200; doi:10.3390/ijms23116242)
Supplement: Supplementary file 1 [file ijms-23-06242-s001.zip]

Archive with 1 entries (1 files):
- ijms-1694952-supplementary.pdf
